# Supplementary material for: The physiological response of Populus tremula x alba leaves to the down-regulation of PIP1 aquaporin gene expression under no water stress
Source: Front Plant Sci. 2013 Dec 13;4:507. doi: 10.3389/fpls.2013.00507 (PMC3861612; doi:10.3389/fpls.2013.00507)
Supplement: Supplemental File 1 — Raw data used for the CO2 curve-fitting method in the format used by Sharkey et al. (2007). [file DataSheet1.ZIP]

Archive with 3 entries (3 files):
- 58650_Secchi_Supplemental Figure 1.PDF
- 58650_Secchi_Supplemental Table_1.PDF
- 58650_Secchi_Data_Sheet_1.XLS
