# Supplementary material for: The physiological response of Populus tremula x alba leaves to the down-regulation of PIP1 aquaporin gene expression under no water stress
Source: Front Plant Sci. 2013 Dec 13;4:507. doi: 10.3389/fpls.2013.00507 (PMC3861612; doi:10.3389/fpls.2013.00507)
Supplement: Supplemental File 1 — Raw data used for the CO2 curve-fitting method in the format used by Sharkey et al. (2007). [file DataSheet1.ZIP › 58650_Secchi_Data_Sheet_1.XLS]

## Sheet: wt 1
	Please enter your values
	T leaf	25.1603	°C
	Patm	102.193	kPa
	O2	21	kPa
							Make no changes here
	Estimate	Enter					Calculated		Limitations			Error terms
	Limiting	A	ci ppm*	PhiPSII	Ci Pa		Cc	Ac	Aj	At	0.325047	0.513702	1.00488
	1	-0.670507	43.3018	0.392819	4.42514		4.46004	-0.483176	0.113314	15.7082	0.0350932
	1	2.68661	78.3097	0.453709	8.00271		7.86287	2.59277	4.63819	15.7082	0.00880554
	1	5.1889	107.054	0.495527	10.9401		10.6701	4.91538	7.09679	15.7082	0.0748103
	1	7.17353	135.49	0.523587	13.8461		13.4727	7.06337	8.89556	15.7082	0.0121346
	1	8.70705	156.271	0.541355	15.9698		15.5166	8.53271	9.93138	15.7082	0.0303973
	1	9.50947	176.49	0.552748	18.036		17.541	9.9142	10.7908	15.7082	0.163806
	0	10.7296	194.026	0.561507	19.8281		19.2696	11.0398	11.4218	15.7082
	0	10.9011	208.339	0.558899	21.2908		20.7233	11.9502	11.8927	15.7082
	2	11.5931	212.711	0.566543	21.7376		21.1342	12.2018	12.0172	15.7082		0.179848
	2	12.4427	238.024	0.571933	24.3244		23.6768	13.7056	12.7143	15.7082		0.0737664
	2	13.8383	274.943	0.577334	28.0972		27.377	15.7421	13.5473	15.7082		0.0846369
	2	14.4567	309.494	0.578612	31.6281		30.8756	17.5196	14.1873	15.7082		0.0725548
	2	14.8094	332.108	0.582482	33.9391		33.1683	18.614	14.547	15.7082		0.0688384
	2	14.8096	346.106	0.585592	35.3696		34.5988	19.2707	14.7516	15.7082		0.00335559
	2	15.228	391.887	0.587209	40.0481		39.2555	21.2806	15.331	15.7082		0.0106086
	2	15.6287	433.996	0.585598	44.3514		43.5379	22.9735	15.7705	15.7082		0.0200941
	3	15.323	481.828	0.584503	49.2394		48.4419	24.7518	16.1912	15.7082			0.148395
	3	16.2944	597.847	0.571321	61.0957		60.2476	28.4506	16.9542	15.7082			0.343621
	3	15.5143	718.753	0.56761	73.4515		72.644	31.6398	17.5136	15.7082			0.0376196
	3	16.1922	823.127	0.568538	84.1179		83.2751	33.9432	17.8716	15.7082			0.234216
	3	15.2173	964.885	0.559848	98.6045		97.8124	36.599	18.2442	15.7082			0.241026
	3	15.6283	1072	0.559248	109.551		108.738	38.2984	18.4629	15.7082			0.00639122
							#N/A
							#N/A
							#N/A
							#N/A
	* If you enter ci, Ci will be calculated, do not delete equations in the Ci column
	Use solver to minimize
	this sum of squares
		1.84363
	Outputs
		@ T leaf	@ 25		°C
	Vcmax	64.4116	63.5241		mmol m-2 s-1
	J	86.9016	86.0822		mmol m-2 s-1
	TPU	5.62075	5.56782		mmol m-2 s-1
	Rd*	1.15403	1.14198		mmol m-2 s-1
	gm*	19.2123	19.0043		mmol m-2 s-1 Pa-1
	* Rd is constrained to be >0 and
	gm is constrained to be 30 or less
	To refresh your copy and for updates to this application please visit									www.blackwellpublishing.com/plantsci/pcecalculation/
	Constants
		@T leaf	@ 25°C		c	DHa	DHd	DS
	For Fitting
	Kc (Pa)	27.7198	27.238		35.9774	80.99
	Ko (kPa)	16.6643	16.582		12.3772	23.72
	G* (Pa)	3.76106	3.743		11.187	24.46
	For adjusting to 25°C
	Vcmax	1.01397	0.999709		26.355	65.33
	J	1.00952	0.999954		17.71	43.9
	TPU	1.00951	0.999652		21.46	53.1	201.8	0.65
	Rd	1.01056	1.00044		18.715	46.39
	gm	1.01094	1.00016		20.01	49.6	437.4	1.4
	Data for lines - Expand lines to view full data
	Cc	Ac	Aj		At
	1	-3.94807	-8.19279		15.7082
	2	-2.90856	-5.17202		15.7082
	3	-1.90072	-2.72543		15.7082
	4	-0.923126	-0.703511		15.7082
	5	0.0255688	0.995471		15.7082
	7.5	2.27898	4.25331		15.7082
	10	4.3773	6.58152		15.7082
	12.5	6.33602	8.32832		15.7082
	15	8.16861	9.68732		15.7082
	17.5	9.88689	10.7748		15.7082
	20	11.5012	11.6646		15.7082
	22.5	13.0208	12.4063		15.7082
	25	14.4536	13.034		15.7082
	27.5	15.807	13.572		15.7082
	30	17.0873	14.0384		15.7082
	32.5	18.3004	14.4465		15.7082
	35	19.4514	14.8066		15.7082
	37.5	20.5449	15.1267		15.7082
	40	21.5851	15.4131		15.7082
	42.5	22.5759	15.6709		15.7082
	45	23.5206	15.9041		15.7082
	47.5	24.4225	16.1162		15.7082
	50	25.2843	16.3098		15.7082
	52.5	26.1088	16.4873		15.7082
	55	26.8981	16.6506		15.7082
	57.5	27.6547	16.8014		15.7082
	60	28.3804	16.941		15.7082
	62.5	29.0771	17.0706		15.7082
	65	29.7465	17.1913		15.7082
	67.5	30.3902	17.3039		15.7082
	70	31.0096	17.4093		15.7082
	72.5	31.6061	17.5081		15.7082
	75	32.181	17.6009		15.7082
	77.5	32.7353	17.6882		15.7082
	80	33.2702	17.7706		15.7082
	82.5	33.7867	17.8483		15.7082
	85	34.2857	17.9219		15.7082
	87.5	34.7681	17.9916		15.7082
	90	35.2347	18.0578		15.7082
	92.5	35.6862	18.1206		15.7082
	95	36.1234	18.1803		15.7082

## Sheet: wt 2
	Please enter your values
	T leaf	24.9515	°C
	Patm	101	kPa
	O2	21	kPa
							Make no changes here
	Estimate	Enter					Calculated		Limitations			Error terms
	Limiting	A	ci ppm*	PhiPSII	Ci Pa		Cc	Ac	Aj	At	0.0111609	0.0448492	1.2309
	1	-0.174513	42.4022	0.1	4.28263		4.29668	-0.138673	0.323581	16.8813	0.00128455
	1	3.09716	77.73	0.1	7.85073		7.60132	3.07915	4.88048	16.8813	0.000324269
	1	5.72113	108.398	0.1	10.9482		10.4875	5.64767	7.4883	16.8813	0.00539506
	1	7.8344	136.198	0.1	13.756		13.1251	7.82121	9.23238	16.8813	0.000173948
	1	9.16282	155.179	0.1	15.673		14.9352	9.22593	10.1916	16.8813	0.00398304
	0	10.3299	176.593	0.1	17.8359		17.004	10.7521	11.1143	16.8813
	2	11.9386	200.335	0.1	20.2338		19.2724	12.3356	11.9619	16.8813		0.000541779
	2	13.7641	271.658	0.1	27.4375		26.329	16.7385	13.8711	16.8813		0.0114323
	2	14.6173	304.837	0.1	30.7885		29.6114	18.554	14.5115	16.8813		0.0111878
	2	15.2226	341.707	0.1	34.5124		33.2866	20.4374	15.1062	16.8813		0.0135348
	2	15.4806	373.273	0.1	37.7005		36.4539	21.9472	15.5389	16.8813		0.00339538
	2	15.8666	406.179		41.024		39.7463	23.4165	15.9271	16.8813		0.00366278
	2	16.139	427.337		43.161		41.8614	24.3109	16.1492	16.8813		0.000103875
	2	16.2452	433.869		43.8208		42.5126	24.579	16.2138	16.8813		0.000990424
	3	16.2015	461.628		46.6244		45.3197	25.6971	16.4739	16.8813			0.462067
	3	16.366	508.225		51.3307		50.0128	27.4406	16.8522	16.8813			0.265527
	3	16.8459	625.123		63.1375		61.7809	31.2287	17.5751	16.8813			0.00125221
	3	16.9559	751.75		75.9268		74.5613	34.6002	18.1253	16.8813			0.00557171
	3	17.1774	855.881		86.444		85.0607	36.9299	18.4636	16.8813			0.087698
	3	17.171	956.331		96.5895		95.2067	38.8845	18.7247	16.8813			0.083915
	3	17.4513	1067.63		107.83		106.425	40.7707	18.9593	16.8813			0.324866
							#N/A
							#N/A
							#N/A
							#N/A
							#N/A
	* If you enter ci, Ci will be calculated, do not delete equations in the Ci column
	Use solver to minimize
	this sum of squares
		1.28691
	Outputs
		@ T leaf	@ 25		°C
	Vcmax	67.8303	68.1414		mmol m-2 s-1
	J	87.2974	87.5531		mmol m-2 s-1
	TPU	5.86638	5.88595		mmol m-2 s-1
	Rd*	0.71785	0.719718		mmol m-2 s-1
	gm*	12.418	12.4564		mmol m-2 s-1 Pa-1
	* Rd is constrained to be >0 and
	gm is constrained to be 30 or less
	To refresh your copy and for updates to this application please visit									www.blackwellpublishing.com/plantsci/pcecalculation/
	Constants
		@T leaf	@ 25°C		c	DHa	DHd	DS
	For Fitting
	Kc (Pa)	27.0929	27.238		35.9774	80.99
	Ko (kPa)	16.5531	16.582		12.3772	23.72
	G* (Pa)	3.73517	3.743		11.187	24.46
	For adjusting to 25°C
	Vcmax	0.995434	0.999709		26.355	65.33
	J	0.997079	0.999954		17.71	43.9
	TPU	0.996676	0.999652		21.46	53.1	201.8	0.65
	Rd	0.997404	1.00044		18.715	46.39
	gm	0.996918	1.00016		20.01	49.6	437.4	1.4
	Data for lines - Expand lines to view full data
	Cc	Ac	Aj		At
	1	-3.68799	-7.76518		16.8813
	2	-2.57239	-4.71654		16.8813
	3	-1.49141	-2.25024		16.8813
	4	-0.44345	-0.213968		16.8813
	5	0.572974	1.49573		16.8813
	7.5	2.98507	4.77066		16.8813
	10	5.22841	7.10832		16.8813
	12.5	7.3201	8.86069		16.8813
	15	9.27501	10.2231		16.8813
	17.5	11.1061	11.3128		16.8813
	20	12.8249	12.2041		16.8813
	22.5	14.4413	12.9467		16.8813
	25	15.9642	13.5749		16.8813
	27.5	17.4015	14.1133		16.8813
	30	18.7603	14.5799		16.8813
	32.5	20.0467	14.9881		16.8813
	35	21.2665	15.3483		16.8813
	37.5	22.4246	15.6684		16.8813
	40	23.5257	15.9548		16.8813
	42.5	24.5738	16.2125		16.8813
	45	25.5727	16.4457		16.8813
	47.5	26.5258	16.6577		16.8813
	50	27.4361	16.8512		16.8813
	52.5	28.3064	17.0286		16.8813
	55	29.1394	17.1918		16.8813
	57.5	29.9374	17.3424		16.8813
	60	30.7026	17.4819		16.8813
	62.5	31.4369	17.6114		16.8813
	65	32.1421	17.732		16.8813
	67.5	32.82	17.8445		16.8813
	70	33.4721	17.9498		16.8813
	72.5	34.0999	18.0485		16.8813
	75	34.7047	18.1412		16.8813
	77.5	35.2877	18.2284		16.8813
	80	35.8501	18.3107		16.8813
	82.5	36.393	18.3883		16.8813
	85	36.9174	18.4618		16.8813
	87.5	37.4241	18.5315		16.8813
	90	37.9142	18.5975		16.8813
	92.5	38.3883	18.6602		16.8813
	95	38.8472	18.7199		16.8813

## Sheet: wt 3
	Please enter your values
	T leaf	24.9796	°C
	Patm	101.164	kPa
	O2	21	kPa
							Make no changes here
	Estimate	Enter					Calculated		Limitations			Error terms
	Limiting	A	ci ppm*	PhiPSII	Ci Pa		Cc	Ac	Aj	At	0.0117417	0.189352	0.069486
	1	-0.58706	42.9052	0.330079	4.34044		4.38002	-0.550256	0.0135593	16.6661	0.00135457
	1	2.60366	81.2736	0.396373	8.22192		8.0464	2.58657	4.75797	16.6661	0.000291895
	1	5.06437	113.666	0.442439	11.4988		11.1574	5.00038	7.31955	16.6661	0.00409493
	1	7.20177	145.173	0.475192	14.6862		14.2007	7.17001	9.114	16.6661	0.00100908
	1	8.67453	169.621	0.493198	17.1594		16.5747	8.74518	10.1985	16.6661	0.00499118
	0	10.2345	195.796	0.508916	19.8074		19.1174	10.3296	11.1454	16.6661
	0	11.5927	224.025	0.522614	22.6631		21.8816	11.9426	11.9886	16.6661
	2	12.5828	255.689	0.534338	25.8664		25.0182	13.6482	12.7717	16.6661		0.0356858
	2	13.6763	305.194	0.525572	30.8745		29.9525	16.0949	13.738	16.6661		0.00381167
	2	14.6693	356.122	0.529259	36.0266		35.0377	18.355	14.4992	16.6661		0.0289429
	2	15.2933	407.706	0.528609	41.245		40.214	20.4239	15.1072	16.6661		0.0346137
	2	15.7668	457.786	0.524788	46.3113		45.2484	22.2437	15.5841	16.6661		0.0333656
	2	15.9841	507.062	0.518473	51.2962		50.2187	23.8797	15.9733	16.6661		0.00011661
	2	16.1645	549.684	0.514884	55.608		54.5183	25.1819	16.2596	16.6661		0.00904337
	2	16.4277	616.598	0.512988	62.3772		61.2698	27.043	16.6369	16.6661		0.0437722
	3	16.5576	686.206	0.510764	69.419		68.3028	28.7759	16.9585	16.6661			0.0117658
	3	16.6656	742.171	0.496199	75.0806		73.9571	30.0387	17.1767	16.6661			2.58667e-07
	3	16.638	884.785	0.497142	89.5079		88.3863	32.8299	17.617	16.6661			0.000786614
	3	16.702	1035.45	0.489658	104.75		103.624	35.2483	17.9578	16.6661			0.00129437
	3	16.8756	1179.46	0.476534	119.318		118.181	37.1757	18.2061	16.6661			0.0438862
	3	16.5577	1340.62	0.449686	135.622		134.506	38.997	18.4241	16.6661			0.0117527
	3	16.8415	1484.5	0.458073	150.178		149.042	40.3811	18.5799	16.6661			0.0307864
							#N/A
							#N/A
							#N/A
							#N/A
	* If you enter ci, Ci will be calculated, do not delete equations in the Ci column
	Use solver to minimize
	this sum of squares
		0.270579
	Outputs
		@ T leaf	@ 25		°C
	Vcmax	60.1914	60.3174		mmol m-2 s-1
	J	84.9473	85.054		mmol m-2 s-1
	TPU	5.93374	5.94324		mmol m-2 s-1
	Rd*	1.13515	1.1361		mmol m-2 s-1
	gm*	14.8339	14.8517		mmol m-2 s-1 Pa-1
	* Rd is constrained to be >0 and
	gm is constrained to be 30 or less
	To refresh your copy and for updates to this application please visit									www.blackwellpublishing.com/plantsci/pcecalculation/
	Constants
		@T leaf	@ 25°C		c	DHa	DHd	DS
	For Fitting
	Kc (Pa)	27.1765	27.238		35.9774	80.99
	Ko (kPa)	16.568	16.582		12.3772	23.72
	G* (Pa)	3.73865	3.743		11.187	24.46
	For adjusting to 25°C
	Vcmax	0.997912	0.999709		26.355	65.33
	J	0.998746	0.999954		17.71	43.9
	TPU	0.998402	0.999652		21.46	53.1	201.8	0.65
	Rd	0.999166	1.00044		18.715	46.39
	gm	0.998796	1.00016		20.01	49.6	437.4	1.4
	Data for lines - Expand lines to view full data
	Cc	Ac	Aj		At
	1	-3.76747	-7.99586		16.6661
	2	-2.78003	-5.03114		16.6661
	3	-1.82315	-2.63235		16.6661
	4	-0.895435	-0.651569		16.6661
	5	0.00443222	1.01171		16.6661
	7.5	2.14019	4.1982		16.6661
	10	4.12685	6.47307		16.6661
	12.5	5.9795	8.17859		16.6661
	15	7.71125	9.50471		16.6661
	17.5	9.33357	10.5654		16.6661
	20	10.8565	11.433		16.6661
	22.5	12.2889	12.156		16.6661
	25	13.6387	12.7676		16.6661
	27.5	14.9127	13.2918		16.6661
	30	16.1172	13.7461		16.6661
	32.5	17.2577	14.1435		16.6661
	35	18.3392	14.4942		16.6661
	37.5	19.3661	14.8059		16.6661
	40	20.3425	15.0847		16.6661
	42.5	21.272	15.3357		16.6661
	45	22.158	15.5627		16.6661
	47.5	23.0033	15.7691		16.6661
	50	23.8108	15.9576		16.6661
	52.5	24.5829	16.1303		16.6661
	55	25.3219	16.2892		16.6661
	57.5	26.0298	16.4359		16.6661
	60	26.7087	16.5717		16.6661
	62.5	27.3602	16.6978		16.6661
	65	27.986	16.8153		16.6661
	67.5	28.5876	16.9248		16.6661
	70	29.1663	17.0273		16.6661
	72.5	29.7234	17.1234		16.6661
	75	30.2602	17.2137		16.6661
	77.5	30.7777	17.2987		16.6661
	80	31.2768	17.3788		16.6661
	82.5	31.7587	17.4544		16.6661
	85	32.2242	17.526		16.6661
	87.5	32.674	17.5938		16.6661
	90	33.109	17.6581		16.6661
	92.5	33.5299	17.7192		16.6661
	95	33.9373	17.7774		16.6661

## Sheet: wt 4
	Please enter your values
	T leaf	24.7222	°C
	Patm	100.761	kPa
	O2	21	kPa
							Make no changes here
	Estimate	Enter					Calculated		Limitations			Error terms
	Limiting	A	ci ppm*	PhiPSII	Ci Pa		Cc	Ac	Aj	At	0.0584986	0.332293	0.0825581
	1	-0.391775	43.9721	0.1	4.43069		4.45772	-0.521655	0.108058	14.9937	0.0168687
	1	2.09779	81.4839	0.1	8.21043		8.06569	2.26422	4.41995	14.9937	0.0276966
	1	4.20077	111.429	0.1	11.2277		10.9379	4.27991	6.64045	14.9937	0.00626238
	1	6.02171	138.805	0.1	13.9862		13.5707	5.98971	8.14192	14.9937	0.00102421
	1	7.36805	160.873	0.1	16.2097		15.7014	7.28652	9.1066	14.9937	0.00664668
	0	8.63254	183.502	0.1	18.4899		17.8943	8.54733	9.92986	14.9937
	0	10.156	209.361	0.1	21.0955		20.3948	9.90124	10.7101	14.9937
	2	11.2124	236.418	0.1	23.8218		23.0482	11.249	11.3981	14.9937		0.0344596
	2	12.1451	274.465	0.1	27.6555		26.8175	13.0222	12.1919	14.9937		0.00218816
	2	13.0538	305.999	0.1	30.8329		29.9323	14.3755	12.727	14.9937		0.106795
	2	13.2926	355.477	0.1	35.8183		34.9012	16.351	13.4176	14.9937		0.0156241
	2	14.2382	405.107		40.8192		39.8368	18.1188	13.9597	14.9937		0.0775931
	2	14.3323	455.278		45.8744		44.8856	19.7554	14.4084	14.9937		0.00579017
	2	14.8926	506.529		51.0385		50.011	21.2635	14.7832	14.9937		0.0119791
	2	14.7925	552.928		55.7138		54.6932	22.5235	15.0715	14.9937		0.0778646
	3	14.9232	638.454		64.3315		63.3019	24.5908	15.502	14.9937			0.00496666
	3	15.1285	723.508		72.9017		71.8579	26.3783	15.8372	14.9937			0.0181756
	3	15.0301	806.672		81.2814		80.2444	27.9191	16.1022	14.9937			0.00132583
	3	14.8633	965.388		97.2738		96.2483	30.4009	16.489	14.9937			0.017004
	3	15.1511	1093.95		110.228		109.182	32.0639	16.7241	14.9937			0.024782
	3	14.866	1221.32		123.061		122.036	33.4827	16.9111	14.9937			0.016304
	3	14.6983	1334.15		134.431		133.417	34.5817	17.0482	14.9937			0.0872708
	3	14.7394	1460.21		147.133		146.116	35.6649	17.1772	14.9937			0.064699
							#N/A
							#N/A
							#N/A
	* If you enter ci, Ci will be calculated, do not delete equations in the Ci column
	Use solver to minimize
	this sum of squares
		0.47335
	Outputs
		@ T leaf	@ 25		°C
	Vcmax	53.3189	54.6614		mmol m-2 s-1
	J	78.9943	80.3133		mmol m-2 s-1
	TPU	5.37822	5.47335		mmol m-2 s-1
	Rd*	1.14094	1.16051		mmol m-2 s-1
	gm*	14.4937	14.7636		mmol m-2 s-1 Pa-1
	* Rd is constrained to be >0 and
	gm is constrained to be 30 or less
	To refresh your copy and for updates to this application please visit									www.blackwellpublishing.com/plantsci/pcecalculation/
	Constants
		@T leaf	@ 25°C		c	DHa	DHd	DS
	For Fitting
	Kc (Pa)	26.4199	27.238		35.9774	80.99
	Ko (kPa)	16.4316	16.582		12.3772	23.72
	G* (Pa)	3.7069	3.743		11.187	24.46
	For adjusting to 25°C
	Vcmax	0.97544	0.999709		26.355	65.33
	J	0.983576	0.999954		17.71	43.9
	TPU	0.982619	0.999652		21.46	53.1	201.8	0.65
	Rd	0.983137	1.00044		18.715	46.39
	gm	0.981716	1.00016		20.01	49.6	437.4	1.4
	Data for lines - Expand lines to view full data
	Cc	Ac	Aj		At
	1	-3.49983	-7.49449		14.9937
	2	-2.60447	-4.72174		14.9937
	3	-1.73746	-2.4815		14.9937
	4	-0.897467	-0.633817		14.9937
	5	-0.0832436	0.916187		14.9937
	7.5	1.84706	3.8818		14.9937
	10	3.63984	5.9959		14.9937
	12.5	5.3093	7.57919		14.9937
	15	6.86774	8.80929		14.9937
	17.5	8.32587	9.79251		14.9937
	20	9.69308	10.5964		14.9937
	22.5	10.9776	11.2659		14.9937
	25	12.1868	11.8322		14.9937
	27.5	13.3269	12.3173		14.9937
	30	14.4039	12.7377		14.9937
	32.5	15.4228	13.1053		14.9937
	35	16.3882	13.4296		14.9937
	37.5	17.3041	13.7179		14.9937
	40	18.1743	13.9757		14.9937
	42.5	19.0022	14.2077		14.9937
	45	19.7907	14.4175		14.9937
	47.5	20.5426	14.6083		14.9937
	50	21.2604	14.7825		14.9937
	52.5	21.9463	14.9421		14.9937
	55	22.6024	15.0889		14.9937
	57.5	23.2307	15.2244		14.9937
	60	23.8329	15.3499		14.9937
	62.5	24.4105	15.4664		14.9937
	65	24.965	15.5748		14.9937
	67.5	25.4978	15.676		14.9937
	70	26.0101	15.7707		14.9937
	72.5	26.5032	15.8594		14.9937
	75	26.978	15.9428		14.9937
	77.5	27.4356	16.0213		14.9937
	80	27.8768	16.0952		14.9937
	82.5	28.3026	16.1651		14.9937
	85	28.7137	16.2312		14.9937
	87.5	29.1109	16.2938		14.9937
	90	29.4949	16.3531		14.9937
	92.5	29.8663	16.4096		14.9937
	95	30.2257	16.4632		14.9937

## Sheet: wt 5
	Please enter your values
	T leaf	24.7157	°C
	Patm	101.372	kPa
	O2	21	kPa
							Make no changes here
	Estimate	Enter					Calculated		Limitations			Error terms
	Limiting	A	ci ppm*	PhiPSII	Ci Pa		Cc	Ac	Aj	At	0.132514	0.122903	0.270343
	1	-0.636868	43.0653	0.421162	4.3656		4.40925	-0.501892	0.153522	17.213	0.0182186
	1	2.90987	78.5602	0.481658	7.96378		7.76433	2.75578	4.9828	17.213	0.0237437
	1	5.3792	108.844	0.516344	11.0337		10.665	5.32341	7.71312	17.213	0.00311213
	1	7.82733	138.562	0.53975	14.0462		13.5097	7.64514	9.6555	17.213	0.0331947
	1	9.26072	163.539	0.556513	16.5782		15.9434	9.49362	10.9417	17.213	0.0542445
	0	10.9325	190.343	0.569572	19.2954		18.546	11.3439	12.0502	17.213
	0	12.2699	215.769	0.578823	21.8728		21.0318	13.0003	12.9196	17.213
	2	13.5845	244.19	0.587213	24.754		23.8228	14.7433	13.7309	17.213		0.0214345
	2	13.7763	253.639	0.577466	25.7118		24.7675	15.3073	13.9736	17.213		0.038908
	2	14.8017	283.329	0.582026	28.7215		27.707	16.9846	14.6453	17.213		0.0244804
	2	15.6476	330.453	0.58221	33.4986		32.426	19.4546	15.5163	17.213		0.0172282
	2	16.2973	375.757	0.579264	38.0912		36.9741	21.608	16.1805	17.213		0.0136453
	2	16.6184	419.201	0.576907	42.4951		41.356	23.5002	16.7033	17.213		0.00720635
	3	16.8343	464.892	0.576868	47.1269		45.973	25.3249	17.1612	17.213			0.143396
	3	17.1898	511.594	0.576138	51.8611		50.6829	27.0296	17.5534	17.213			0.000536553
	3	17.3451	673.475	0.561692	68.2713		67.0823	31.9805	18.532	17.213			0.0174582
	3	17.476	751.007	0.556732	76.1309		74.933	33.9251	18.8625	17.213			0.0691682
	3	17.292	921.962	0.547269	93.4608		92.2755	37.5107	19.408	17.213			0.00625369
	3	17.2484	1096.79	0.541996	111.183		110.001	40.4203	19.7991	17.213			0.0012572
	3	17.274	1265.67	0.535023	128.303		127.119	42.7073	20.079	17.213			0.00372253
	3	17.044	1427.48	0.52776	144.706		143.538	44.5397	20.2878	17.213			0.0285505
	3	16.6063	1588.28	0.525298	161.007		159.869	46.091	20.4548	17.213			0.367986
							#N/A
							#N/A
							#N/A
							#N/A
	* If you enter ci, Ci will be calculated, do not delete equations in the Ci column
	Use solver to minimize
	this sum of squares
		0.52576
	Outputs
		@ T leaf	@ 25		°C
	Vcmax	66.6679	68.3863		mmol m-2 s-1
	J	92.9062	94.4945		mmol m-2 s-1
	TPU	6.147	6.25828		mmol m-2 s-1
	Rd*	1.22803	1.24961		mmol m-2 s-1
	gm*	14.589	14.8673		mmol m-2 s-1 Pa-1
	* Rd is constrained to be >0 and
	gm is constrained to be 30 or less
	To refresh your copy and for updates to this application please visit									www.blackwellpublishing.com/plantsci/pcecalculation/
	Constants
		@T leaf	@ 25°C		c	DHa	DHd	DS
	For Fitting
	Kc (Pa)	26.4009	27.238		35.9774	80.99
	Ko (kPa)	16.4281	16.582		12.3772	23.72
	G* (Pa)	3.7061	3.743		11.187	24.46
	For adjusting to 25°C
	Vcmax	0.974872	0.999709		26.355	65.33
	J	0.983192	0.999954		17.71	43.9
	TPU	0.982217	0.999652		21.46	53.1	201.8	0.65
	Rd	0.982731	1.00044		18.715	46.39
	gm	0.981284	1.00016		20.01	49.6	437.4	1.4
	Data for lines - Expand lines to view full data
	Cc	Ac	Aj		At
	1	-4.17836	-8.69971		17.213
	2	-3.05817	-5.43817		17.213
	3	-1.97347	-2.80312		17.213
	4	-0.922581	-0.629861		17.213
	5	0.0960448	1.19322		17.213
	7.5	2.51086	4.68119		17.213
	10	4.75355	7.16757		17.213
	12.5	6.84189	9.02961		17.213
	15	8.79128	10.4762		17.213
	17.5	10.6151	11.6325		17.213
	20	12.3252	12.5779		17.213
	22.5	13.9319	13.3653		17.213
	25	15.4442	14.0312		17.213
	27.5	16.8702	14.6017		17.213
	30	18.2171	15.096		17.213
	32.5	19.4913	15.5283		17.213
	35	20.6986	15.9097		17.213
	37.5	21.8441	16.2487		17.213
	40	22.9324	16.5518		17.213
	42.5	23.9676	16.8246		17.213
	45	24.9537	17.0714		17.213
	47.5	25.8939	17.2958		17.213
	50	26.7915	17.5005		17.213
	52.5	27.6492	17.6882		17.213
	55	28.4696	17.8609		17.213
	57.5	29.2552	18.0202		17.213
	60	30.0082	18.1678		17.213
	62.5	30.7304	18.3048		17.213
	65	31.4237	18.4323		17.213
	67.5	32.0899	18.5513		17.213
	70	32.7306	18.6626		17.213
	72.5	33.347	18.767		17.213
	75	33.9407	18.865		17.213
	77.5	34.5128	18.9573		17.213
	80	35.0645	19.0443		17.213
	82.5	35.5968	19.1264		17.213
	85	36.1108	19.2041		17.213
	87.5	36.6074	19.2777		17.213
	90	37.0875	19.3475		17.213
	92.5	37.5518	19.4139		17.213
	95	38.0012	19.477		17.213

## Sheet: wt 6
	Please enter your values
	T leaf	25.0869	°C
	Patm	100.944	kPa
	O2	21	kPa
							Make no changes here
	Estimate	Enter					Calculated		Limitations			Error terms
	Limiting	A	ci ppm*	PhiPSII	Ci Pa		Cc	Ac	Aj	At	0.00651869	0.0833191	0.259427
	1	-0.740655	43.8299	0.324988	4.42437		4.47914	-0.780104	-0.19103	13.1226	0.00155617
	1	2.14751	82.6651	0.388877	8.34455		8.18574	2.18361	4.23209	13.1226	0.0013029
	1	4.38401	115.025	0.431771	11.6111		11.2869	4.43363	6.59203	13.1226	0.00246287
	1	6.42027	145.793	0.466741	14.717		14.2422	6.40797	8.21459	13.1226	0.000151242
	1	7.87127	169.59	0.489818	17.1191		16.5371	7.83894	9.19942	13.1226	0.0010455
	0	8.97726	191.38	0.508098	19.3186		18.6548	9.08739	9.95491	13.1226
	0	9.85883	210.164	0.520756	21.2148		20.4857	10.1153	10.516	13.1226
	2	10.9946	230.815	0.529202	23.2994		22.4864	11.1876	11.0507	13.1226		0.00314136
	2	11.2654	240.112	0.532167	24.2378		23.4048	11.6631	11.273	13.1226		5.67032e-05
	2	11.9619	273.646	0.539553	27.6229		26.7383	13.3065	11.9796	13.1226		0.000312343
	2	12.4074	283.179	0.539076	28.5852		27.6677	13.7429	12.1527	13.1226		0.0648656
	2	12.4668	307.108	0.54573	31.0007		30.0788	14.8342	12.562	13.1226		0.0090496
	2	12.7807	326.728	0.549022	32.9812		32.0361	15.6791	12.8575	13.1226		0.00589348
	3	12.9481	354.006	0.550007	35.7348		34.7773	16.805	13.2253	13.1226			0.0304446
	3	13.0043	386.908	0.550052	39.056		38.0943	18.0852	13.6113	13.1226			0.013987
	3	12.9419	415.543	0.552232	41.9466		40.9895	19.1352	13.9051	13.1226			0.0326644
	3	12.9003	455.757	0.554417	46.006		45.052	20.5132	14.2627	13.1226			0.0494095
	3	13.2879	556.376	0.554821	56.1629		55.1802	23.5333	14.9524	13.1226			0.0273261
	3	13.3871	669.172	0.55228	67.5489		66.559	26.3597	15.5023	13.1226			0.0699729
	3	13.2669	793.915	0.551176	80.1409		79.1599	28.9588	15.9428	13.1226			0.0208306
	3	13.2442	905.976	0.550486	91.4528		90.4734	30.927	16.2417	13.1226			0.0147921
	3	13.1457	1045.95	0.549031	105.583		104.61	33.0112	16.5304	13.1226			0.000533605
							#N/A
							#N/A
							#N/A
							#N/A
	* If you enter ci, Ci will be calculated, do not delete equations in the Ci column
	Use solver to minimize
	this sum of squares
		0.349265
	Outputs
		@ T leaf	@ 25		°C
	Vcmax	56.9247	56.5055		mmol m-2 s-1
	J	79.7287	79.3218		mmol m-2 s-1
	TPU	4.84107	4.81702		mmol m-2 s-1
	Rd*	1.40062	1.39239		mmol m-2 s-1
	gm*	13.5227	13.4422		mmol m-2 s-1 Pa-1
	* Rd is constrained to be >0 and
	gm is constrained to be 30 or less
	To refresh your copy and for updates to this application please visit									www.blackwellpublishing.com/plantsci/pcecalculation/
	Constants
		@T leaf	@ 25°C		c	DHa	DHd	DS
	For Fitting
	Kc (Pa)	27.4978	27.238		35.9774	80.99
	Ko (kPa)	16.6251	16.582		12.3772	23.72
	G* (Pa)	3.75194	3.743		11.187	24.46
	For adjusting to 25°C
	Vcmax	1.00742	0.999709		26.355	65.33
	J	1.00513	0.999954		17.71	43.9
	TPU	1.00499	0.999652		21.46	53.1	201.8	0.65
	Rd	1.00592	1.00044		18.715	46.39
	gm	1.00599	1.00016		20.01	49.6	437.4	1.4
	Data for lines - Expand lines to view full data
	Cc	Ac	Aj		At
	1	-3.87808	-7.85088		13.1226
	2	-2.95327	-5.07492		13.1226
	3	-2.05681	-2.82751		13.1226
	4	-1.18743	-0.970831		13.1226
	5	-0.343902	0.588874		13.1226
	7.5	1.65906	3.57854		13.1226
	10	3.52338	5.71421		13.1226
	12.5	5.26296	7.31607		13.1226
	15	6.88991	8.56202		13.1226
	17.5	8.41485	9.55882		13.1226
	20	9.84706	10.3744		13.1226
	22.5	11.1948	11.0541		13.1226
	25	12.4652	11.6292		13.1226
	27.5	13.6649	12.1222		13.1226
	30	14.7995	12.5494		13.1226
	32.5	15.8742	12.9233		13.1226
	35	16.8937	13.2531		13.1226
	37.5	17.862	13.5464		13.1226
	40	18.783	13.8087		13.1226
	42.5	19.6601	14.0448		13.1226
	45	20.4962	14.2585		13.1226
	47.5	21.2942	14.4527		13.1226
	50	22.0567	14.63		13.1226
	52.5	22.786	14.7926		13.1226
	55	23.4841	14.9421		13.1226
	57.5	24.1531	15.0802		13.1226
	60	24.7947	15.208		13.1226
	62.5	25.4106	15.3267		13.1226
	65	26.0024	15.4372		13.1226
	67.5	26.5713	15.5403		13.1226
	70	27.1186	15.6368		13.1226
	72.5	27.6457	15.7273		13.1226
	75	28.1536	15.8122		13.1226
	77.5	28.6433	15.8922		13.1226
	80	29.1158	15.9676		13.1226
	82.5	29.5719	16.0388		13.1226
	85	30.0126	16.1062		13.1226
	87.5	30.4385	16.17		13.1226
	90	30.8505	16.2306		13.1226
	92.5	31.2492	16.2881		13.1226
	95	31.6351	16.3428		13.1226

## Sheet: wt 7
	Please enter your values
	T leaf	25.4236	°C
	Patm	101.108	kPa
	O2	21	kPa
							Make no changes here
	Estimate	Enter					Calculated		Limitations			Error terms
	Limiting	A	ci ppm*	PhiPSII	Ci Pa		Cc	Ac	Aj	At	0.0843482	0.999692	0.0118803
	1	-0.289623	43.406	0.1	4.3887		4.42754	-0.337136	0.230756	15.572	0.00225752
	1	2.62189	80.9683	0.1	8.18655		7.83494	2.57027	4.75767	15.572	0.00266453
	1	4.72409	111.934	0.1	11.3175		10.684	4.79806	7.2467	15.572	0.00547114
	1	6.75959	142.582	0.1	14.4162		13.5097	6.84628	9.05139	15.572	0.00751499
	1	8.0483	163.788	0.1	16.5603		15.4809	8.18906	10.0485	15.572	0.0198137
	1	9.35007	179.84	0.1	18.1833		16.9294	9.13414	10.679	15.572	0.0466264
	0	10.3468	198.336	0.1	20.0534		18.6658	10.2235	11.3432	15.572
	0	11.0953	212.808	0.1	21.5166		20.0286	11.0471	11.806	15.572
	0	11.8882	235.823	0.1	23.8436		22.2493	12.3334	12.4695	15.572
	2	12.3718	249.156	0.1	25.1917		23.5325	13.047	12.8097	15.572		0.191748
	2	13.1968	258.337	0.1	26.1199		24.3502	13.4909	13.0122	15.572		0.0340746
	2	12.716	263.117		26.6033		24.898	13.7837	13.1422	15.572		0.181653
	2	13.6332	287.559		29.0746		27.2463	14.9993	13.6531	15.572		0.000395553
	2	14.2496	295.655		29.8932		27.9822	15.3675	13.7993	15.572		0.20273
	2	14.6246	317.015		32.0528		30.0915	16.391	14.1868	15.572		0.191676
	2	14.9474	352.672		35.658		33.6535	18.0192	14.7511	15.572		0.0385267
	2	15.2204	422.423		42.7104		40.6693	20.9025	15.619	15.572		0.158889
	3	15.5381	556.448		56.2615		54.1777	25.4916	16.7348	15.572			0.0011449
	3	15.6652	647.8		65.4979		63.3971	28.0656	17.2525	15.572			0.00868656
	3	15.5303	769.208		77.7732		75.6905	30.9699	17.7645	15.572			0.00173836
	3	15.5544	913.405		92.3527		90.2668	33.8145	18.2048	15.572			0.000310431
	3	15.4749	944.033		95.4494		93.3742	34.3529	18.2823	15.572			0.00941977
							#N/A
							#N/A
							#N/A
							#N/A
	* If you enter ci, Ci will be calculated, do not delete equations in the Ci column
	Use solver to minimize
	this sum of squares
		1.09592
	Outputs
		@ T leaf	@ 25		°C
	Vcmax	62.0204	59.7613		mmol m-2 s-1
	J	86.5227	84.3794		mmol m-2 s-1
	TPU	5.49397	5.35623		mmol m-2 s-1
	Rd*	0.909923	0.885685		mmol m-2 s-1
	gm*	7.45685	7.24762		mmol m-2 s-1 Pa-1
	* Rd is constrained to be >0 and
	gm is constrained to be 30 or less
	To refresh your copy and for updates to this application please visit									www.blackwellpublishing.com/plantsci/pcecalculation/
	Constants
		@T leaf	@ 25°C		c	DHa	DHd	DS
	For Fitting
	Kc (Pa)	28.5296	27.238		35.9774	80.99
	Ko (kPa)	16.8055	16.582		12.3772	23.72
	G* (Pa)	3.79392	3.743		11.187	24.46
	For adjusting to 25°C
	Vcmax	1.0378	0.999709		26.355	65.33
	J	1.0254	0.999954		17.71	43.9
	TPU	1.02572	0.999652		21.46	53.1	201.8	0.65
	Rd	1.02737	1.00044		18.715	46.39
	gm	1.02887	1.00016		20.01	49.6	437.4	1.4
	Data for lines - Expand lines to view full data
	Cc	Ac	Aj		At
	1	-3.5684	-7.94712		15.572
	2	-2.59109	-4.9571		15.572
	3	-1.64286	-2.53188		15.572
	4	-0.722459	-0.525236		15.572
	5	0.171337	1.16258		15.572
	7.5	2.29672	4.4033		15.572
	10	4.27885	6.72272		15.572
	12.5	6.13173	8.46483		15.572
	15	7.86761	9.8213		15.572
	17.5	9.49722	10.9074		15.572
	20	11.03	11.7967		15.572
	22.5	12.4744	12.5382		15.572
	25	13.8379	13.1659		15.572
	27.5	15.1269	13.7042		15.572
	30	16.3476	14.1709		15.572
	32.5	17.5051	14.5794		15.572
	35	18.6042	14.9399		15.572
	37.5	19.6493	15.2604		15.572
	40	20.6442	15.5473		15.572
	42.5	21.5926	15.8055		15.572
	45	22.4974	16.0392		15.572
	47.5	23.3618	16.2516		15.572
	50	24.1883	16.4456		15.572
	52.5	24.9794	16.6235		15.572
	55	25.7373	16.7872		15.572
	57.5	26.4641	16.9382		15.572
	60	27.1616	17.0782		15.572
	62.5	27.8316	17.2081		15.572
	65	28.4756	17.3291		15.572
	67.5	29.0952	17.442		15.572
	70	29.6917	17.5476		15.572
	72.5	30.2664	17.6467		15.572
	75	30.8204	17.7397		15.572
	77.5	31.3549	17.8273		15.572
	80	31.8708	17.9099		15.572
	82.5	32.3692	17.9879		15.572
	85	32.8508	18.0617		15.572
	87.5	33.3166	18.1316		15.572
	90	33.7673	18.1979		15.572
	92.5	34.2036	18.261		15.572
	95	34.6262	18.3209		15.572

## Sheet: wt 08
	Please enter your values
	T leaf	25.4011	°C
	Patm	101.279	kPa
	O2	21	kPa
							Make no changes here
	Estimate	Enter					Calculated		Limitations			Error terms
	Limiting	A	ci ppm*	PhiPSII	Ci Pa		Cc	Ac	Aj	At	0.149592	0.305032	0.240021
	1	-0.739362	44.2687	0.387736	4.4835		4.54236	-0.554676	0.132601	17.6312	0.0341091
	1	2.87027	79.0909	0.465977	8.01028		7.7818	2.68321	4.86426	17.6312	0.0349921
	1	5.15846	106.708	0.507778	10.8073		10.3967	5.09133	7.44001	17.6312	0.00450653
	1	7.51089	134.631	0.536355	13.6354		13.0375	7.35746	9.37821	17.6312	0.0235428
	1	9.27819	159.129	0.554202	16.1165		15.378	9.2399	10.7233	17.6312	0.00146622
	1	10.7014	182.187	0.568719	18.4518		17.5999	10.9272	11.7689	17.6312	0.050975
	0	11.5451	208.226	0.580801	21.0889		20.17	12.7677	12.7696	17.6312
	0	13.3115	234.867	0.590364	23.7872		22.7276	14.4912	13.5969	17.6312
	2	13.6171	243.62	0.579988	24.6737		23.5898	15.0494	13.8452	17.6312		0.0519909
	2	14.6052	270.713	0.586444	27.4177		26.2551	16.708	14.5327	17.6312		0.00524755
	2	15.1502	313.704	0.589114	31.7717		30.5658	19.1925	15.4413	17.6312		0.0847682
	2	16.388	349.458	0.591965	35.3929		34.0884	21.0608	16.0443	17.6312		0.118116
	2	16.4427	376.276	0.594109	38.109		36.8002	22.4101	16.4432	17.6312		2.67036e-07
	2	16.882	395.885	0.595637	40.095		38.7512	23.3368	16.7014	17.6312		0.0326099
	2	16.6987	404.33	0.597191	40.9503		39.6211	23.7388	16.8096	17.6312		0.0122986
	3	17.2955	488.653	0.594487	49.4905		48.1138	27.3355	17.6886	17.6312			0.112726
	3	17.6605	533.222	0.592183	54.0043		52.5986	29.0236	18.0526	17.6312			0.000859703
	3	17.7849	635.619	0.586508	64.375		62.9594	32.4675	18.7167	17.6312			0.0236186
	3	17.9178	730.25	0.58284	73.9592		72.533	35.1853	19.1776	17.6312			0.0821137
	3	17.4877	828.216	0.573804	83.8812		82.4891	37.635	19.553	17.6312			0.0206071
	3	17.6411	948.221	0.568862	96.0352		94.631	40.2064	19.9119	17.6312			9.66426e-05
	3	17.5707	1054.68	0.560102	106.817		105.418	42.1819	20.166	17.6312			0.00365957
							#N/A
							#N/A
							#N/A
							#N/A
	* If you enter ci, Ci will be calculated, do not delete equations in the Ci column
	Use solver to minimize
	this sum of squares
		0.694645
	Outputs
		@ T leaf	@ 25		°C
	Vcmax	72.5902	70.0851		mmol m-2 s-1
	J	95.6943	93.4484		mmol m-2 s-1
	TPU	6.32699	6.17671		mmol m-2 s-1
	Rd*	1.34974	1.31564		mmol m-2 s-1
	gm*	12.5629	12.2287		mmol m-2 s-1 Pa-1
	* Rd is constrained to be >0 and
	gm is constrained to be 30 or less
	To refresh your copy and for updates to this application please visit									www.blackwellpublishing.com/plantsci/pcecalculation/
	Constants
		@T leaf	@ 25°C		c	DHa	DHd	DS
	For Fitting
	Kc (Pa)	28.4596	27.238		35.9774	80.99
	Ko (kPa)	16.7934	16.582		12.3772	23.72
	G* (Pa)	3.7911	3.743		11.187	24.46
	For adjusting to 25°C
	Vcmax	1.03574	0.999709		26.355	65.33
	J	1.02403	0.999954		17.71	43.9
	TPU	1.02433	0.999652		21.46	53.1	201.8	0.65
	Rd	1.02592	1.00044		18.715	46.39
	gm	1.02733	1.00016		20.01	49.6	437.4	1.4
	Data for lines - Expand lines to view full data
	Cc	Ac	Aj		At
	1	-4.46447	-9.13016		17.6312
	2	-3.31826	-5.82153		17.6312
	3	-2.20624	-3.13821		17.6312
	4	-1.1269	-0.918251		17.6312
	5	-0.0788257	0.948838		17.6312
	7.5	2.41318	4.53336		17.6312
	10	4.73692	7.09852		17.6312
	12.5	6.90888	9.02502		17.6312
	15	8.94345	10.525		17.6312
	17.5	10.8533	11.7259		17.6312
	20	12.6495	12.7091		17.6312
	22.5	14.3419	13.529		17.6312
	25	15.9393	14.223		17.6312
	27.5	17.4495	14.818		17.6312
	30	18.8794	15.334		17.6312
	32.5	20.2352	15.7855		17.6312
	35	21.5226	16.1841		17.6312
	37.5	22.7466	16.5384		17.6312
	40	23.9118	16.8555		17.6312
	42.5	25.0223	17.141		17.6312
	45	26.0819	17.3993		17.6312
	47.5	27.094	17.6341		17.6312
	50	28.0617	17.8486		17.6312
	52.5	28.9879	18.0452		17.6312
	55	29.8752	18.2261		17.6312
	57.5	30.726	18.3931		17.6312
	60	31.5425	18.5478		17.6312
	62.5	32.3267	18.6914		17.6312
	65	33.0806	18.8251		17.6312
	67.5	33.8058	18.9499		17.6312
	70	34.504	19.0667		17.6312
	72.5	35.1766	19.1762		17.6312
	75	35.825	19.2791		17.6312
	77.5	36.4505	19.3759		17.6312
	80	37.0543	19.4672		17.6312
	82.5	37.6375	19.5534		17.6312
	85	38.2011	19.6349		17.6312
	87.5	38.7461	19.7122		17.6312
	90	39.2735	19.7855		17.6312
	92.5	39.784	19.8552		17.6312
	95	40.2784	19.9214		17.6312

## Sheet: 1 01
	Please enter your values
	T leaf	24.1291	°C
	Patm	100.777	kPa
	O2	21	kPa
							Make no changes here
	Estimate	Enter					Calculated		Limitations			Error terms
	Limiting	A	ci ppm*	PhiPSII	Ci Pa		Cc	Ac	Aj	At	0.632924	0.206851	0.664415
	1	-0.563536	42.1765	0.419812	4.25043		4.44041	-0.237245	0.572759	20.7771	0.106466
	1	3.17377	81.0502	0.495253	8.16801		7.09804	2.99076	5.18992	20.7771	0.0334913
	1	5.80208	112.796	0.533775	11.3673		9.41122	5.59009	8.01107	20.7771	0.0449394
	1	8.55363	145.928	0.55795	14.7062		11.8226	8.11368	10.2242	20.7771	0.193558
	1	10.4398	175.082	0.576574	17.6442		14.1247	10.3633	11.8715	20.7771	0.0058606
	1	12.1022	204.932	0.590712	20.6525		16.5725	12.6008	13.2742	20.7771	0.248609
	0	13.3085	234.763	0.60146	23.6588		19.1721	14.8197	14.4794	20.7771
	2	15.1664	263.893	0.600863	26.5944		21.4813	16.6674	15.3673	20.7771		0.0403543
	2	15.1903	266.089	0.59752	26.8157		21.6946	16.8325	15.4421	20.7771		0.0634151
	2	16.2489	294.061	0.608883	29.6346		24.1566	18.6765	16.2327	20.7771		0.000263073
	2	16.2832	300.463	0.617493	30.2799		24.7903	19.1331	16.4165	20.7771		0.0177882
	2	17.4881	340.714	0.613832	34.3362		28.4404	21.6315	17.3484	20.7771		0.0195113
	2	18.4197	387.669	0.62107	39.0682		32.8584	24.3839	18.2496	20.7771		0.028942
	2	18.9252	434.631	0.623852	43.8009		37.4206	26.9559	18.9931	20.7771		0.00461524
	2	19.7692	483.705	0.625742	48.7464		42.0817	29.3389	19.6108	20.7771		0.0250833
	2	20.2293	533.931	0.624277	53.8081		46.9882	31.6167	20.1464	20.7771		0.00687834
	3	20.4094	623.588	0.620641	62.8435		55.9628	35.271	20.911	20.7771			0.135162
	3	20.3298	714.323	0.615679	71.9875		65.1337	38.4503	21.4964	20.7771			0.200062
	3	21.1437	804.996	0.611984	81.1252		73.9971	41.1	21.9367	20.7771			0.134427
	3	20.7842	993.73	0.60517	100.145		93.1384	45.7549	22.6223	20.7771			5.05775e-05
	3	21.2184	1182.98	0.597321	119.217		112.064	49.3211	23.084	20.7771			0.194714
	3	21.1413	1372.59	0.591764	138.325		131.198	52.1973	23.4224	20.7771			0.132636
	3	20.9941	1563.78	0.583604	157.593		150.516	54.5631	23.6809	20.7771			0.0471084
	3	21.2605	1749.3	0.583258	176.29		169.122	56.4595	23.8763	20.7771			0.233658
							#N/A
							#N/A
	* If you enter ci, Ci will be calculated, do not delete equations in the Ci column
	Use solver to minimize
	this sum of squares
		1.50419
	Outputs
		@ T leaf	@ 25		°C
	Vcmax	78.8822	85.2387		mmol m-2 s-1
	J	107.221	112.936		mmol m-2 s-1
	TPU	7.34968	7.76511		mmol m-2 s-1
	Rd*	1.27195	1.34304		mmol m-2 s-1
	gm*	2.96621	3.14439		mmol m-2 s-1 Pa-1
	* Rd is constrained to be >0 and
	gm is constrained to be 30 or less
	To refresh your copy and for updates to this application please visit									www.blackwellpublishing.com/plantsci/pcecalculation/
	Constants
		@T leaf	@ 25°C		c	DHa	DHd	DS
	For Fitting
	Kc (Pa)	24.7511	27.238		35.9774	80.99
	Ko (kPa)	16.1205	16.582		12.3772	23.72
	G* (Pa)	3.63457	3.743		11.187	24.46
	For adjusting to 25°C
	Vcmax	0.925427	0.999709		26.355	65.33
	J	0.949397	0.999954		17.71	43.9
	TPU	0.946501	0.999652		21.46	53.1	201.8	0.65
	Rd	0.947071	1.00044		18.715	46.39
	gm	0.943335	1.00016		20.01	49.6	437.4	1.4
	Data for lines - Expand lines to view full data
	Cc	Ac	Aj		At
	1	-4.85544	-9.81216		20.7771
	2	-3.45758	-5.99892		20.7771
	3	-2.10631	-2.92835		20.7771
	4	-0.79935	-0.402728		20.7771
	5	0.465445	1.71119		20.7771
	7.5	3.45583	5.74359		20.7771
	10	6.22304	8.60848		20.7771
	12.5	8.79115	10.7488		20.7771
	15	11.1809	12.4085		20.7771
	17.5	13.4103	13.7332		20.7771
	20	15.4948	14.815		20.7771
	22.5	17.4483	15.7151		20.7771
	25	19.2826	16.4758		20.7771
	27.5	21.0084	17.127		20.7771
	30	22.635	17.6909		20.7771
	32.5	24.1708	18.1839		20.7771
	35	25.623	18.6186		20.7771
	37.5	26.9984	19.0047		20.7771
	40	28.3029	19.35		20.7771
	42.5	29.5419	19.6606		20.7771
	45	30.7201	19.9415		20.7771
	47.5	31.8419	20.1967		20.7771
	50	32.9114	20.4297		20.7771
	52.5	33.9319	20.6432		20.7771
	55	34.907	20.8395		20.7771
	57.5	35.8394	21.0207		20.7771
	60	36.732	21.1884		20.7771
	62.5	37.5872	21.344		20.7771
	65	38.4074	21.489		20.7771
	67.5	39.1946	21.6242		20.7771
	70	39.9509	21.7507		20.7771
	72.5	40.6779	21.8692		20.7771
	75	41.3774	21.9806		20.7771
	77.5	42.051	22.0853		20.7771
	80	42.6999	22.1841		20.7771
	82.5	43.3255	22.2774		20.7771
	85	43.9292	22.3656		20.7771
	87.5	44.5119	22.4492		20.7771
	90	45.0748	22.5284		20.7771
	92.5	45.6189	22.6037		20.7771
	95	46.1451	22.6753		20.7771

## Sheet: 1 02
	Please enter your values
	T leaf	24.8144	°C
	Patm	100.841	kPa
	O2	21	kPa
							Make no changes here
	Estimate	Enter					Calculated		Limitations			Error terms
	Limiting	A	ci ppm*	PhiPSII	Ci Pa		Cc	Ac	Aj	At	0.0576898	0.216037	0.114611
	1	-0.791475	44.5521	0.24162	4.49268		4.64465	-0.704958	-0.0819188	12.1007	0.0074852
	1	1.83026	86.7585	0.292361	8.74881		8.39737	1.77063	3.56677	12.1007	0.00355494
	1	3.70508	119.743	0.330683	12.075		11.3635	3.54491	5.42004	12.1007	0.0256549
	1	5.29957	153.894	0.364602	15.5188		14.5012	5.26943	6.835	12.1007	0.000908599
	1	6.36712	180.017	0.386803	18.1531		16.9305	6.50884	7.68022	12.1007	0.0200861
	0	7.77105	201.411	0.400874	20.3105		18.8183	7.41973	8.22905	12.1007
	2	8.57543	231.267	0.415394	23.3211		21.6745	8.71848	8.92409	12.1007		0.121564
	2	9.69036	261.432	0.430193	26.363		24.5023	9.91854	9.48976	12.1007		0.0402403
	2	9.81015	282.778	0.410816	28.5156		26.6319	10.771	9.85376	12.1007		0.00190247
	2	10.4717	313.467	0.420203	31.6103		29.5996	11.8918	10.2912	12.1007		0.0325611
	2	10.9774	362.446	0.419479	36.5493		34.4415	13.5705	10.8718	12.1007		0.0111424
	2	11.2916	412.284	0.415221	41.5751		39.407	15.1232	11.3426	12.1007		0.00260089
	2	11.6229	458.824	0.413662	46.2683		44.0365	16.4384	11.6997	12.1007		0.00589202
	2	11.9842	501.213	0.415294	50.5428		48.2416	17.536	11.9726	12.1007		0.000133517
	3	12.189	539.223	0.415624	54.3758		52.0353	18.456	12.1857	12.1007			0.00779987
	3	11.9938	607.611	0.40701	61.2721		58.9691	19.9868	12.5122	12.1007			0.0114174
	3	12.1101	665.9	0.39297	67.15		64.8247	21.1478	12.7392	12.1007			8.85745e-05
	3	12.1103	729.584	0.395837	73.5719		71.2466	22.3027	12.9493	12.1007			9.31064e-05
	3	12.3433	871.812	0.386836	87.9143		85.5442	24.5095	13.3127	12.1007			0.0588519
	3	11.9208	1028.91	0.370174	103.756		101.467	26.5092	13.6052	12.1007			0.0323654
	3	12.0375	1176.22	0.356583	118.611		116.3	28.0482	13.8099	12.1007			0.00399415
	3	11.9949	1334.99	0.354856	134.622		132.318	29.4447	13.9822	12.1007			0.0111849
	3	12.1626	1501.26	0.348219	151.388		149.053	30.6757	14.1245	12.1007			0.00383029
							#N/A
							#N/A
							#N/A
	* If you enter ci, Ci will be calculated, do not delete equations in the Ci column
	Use solver to minimize
	this sum of squares
		0.388337
	Outputs
		@ T leaf	@ 25		°C
	Vcmax	46.2351	47.0142		mmol m-2 s-1
	J	66.6941	67.4371		mmol m-2 s-1
	TPU	4.48706	4.54035		mmol m-2 s-1
	Rd*	1.36049	1.37583		mmol m-2 s-1
	gm*	5.20795	5.27227		mmol m-2 s-1 Pa-1
	* Rd is constrained to be >0 and
	gm is constrained to be 30 or less
	To refresh your copy and for updates to this application please visit									www.blackwellpublishing.com/plantsci/pcecalculation/
	Constants
		@T leaf	@ 25°C		c	DHa	DHd	DS
	For Fitting
	Kc (Pa)	26.6884	27.238		35.9774	80.99
	Ko (kPa)	16.4803	16.582		12.3772	23.72
	G* (Pa)	3.71824	3.743		11.187	24.46
	For adjusting to 25°C
	Vcmax	0.983428	0.999709		26.355	65.33
	J	0.988982	0.999954		17.71	43.9
	TPU	0.988262	0.999652		21.46	53.1	201.8	0.65
	Rd	0.988847	1.00044		18.715	46.39
	gm	0.9878	1.00016		20.01	49.6	437.4	1.4
	Data for lines - Expand lines to view full data
	Cc	Ac	Aj		At
	1	-3.39754	-6.73271		12.1007
	2	-2.6276	-4.39648		12.1007
	3	-1.88184	-2.50796		12.1007
	4	-1.15913	-0.949704		12.1007
	5	-0.458421	0.357959		12.1007
	7.5	1.20344	2.86107		12.1007
	10	2.74777	4.6464		12.1007
	12.5	4.18661	5.98398		12.1007
	15	5.5304	7.02347		12.1007
	17.5	6.78827	7.85454		12.1007
	20	7.9682	8.53416		12.1007
	22.5	9.07722	9.10026		12.1007
	25	10.1215	9.5791		12.1007
	27.5	11.1066	9.98941		12.1007
	30	12.0374	10.3449		12.1007
	32.5	12.9183	10.6559		12.1007
	35	13.7531	10.9303		12.1007
	37.5	14.5455	11.1741		12.1007
	40	15.2985	11.3922		12.1007
	42.5	16.015	11.5885		12.1007
	45	16.6976	11.7661		12.1007
	47.5	17.3486	11.9275		12.1007
	50	17.9703	12.0749		12.1007
	52.5	18.5645	12.2099		12.1007
	55	19.133	12.3342		12.1007
	57.5	19.6775	12.4489		12.1007
	60	20.1994	12.555		12.1007
	62.5	20.7001	12.6536		12.1007
	65	21.1809	12.7454		12.1007
	67.5	21.643	12.8311		12.1007
	70	22.0874	12.9112		12.1007
	72.5	22.5151	12.9863		12.1007
	75	22.927	13.0569		12.1007
	77.5	23.3241	13.1233		12.1007
	80	23.707	13.1859		12.1007
	82.5	24.0765	13.245		12.1007
	85	24.4334	13.301		12.1007
	87.5	24.7782	13.3539		12.1007
	90	25.1116	13.4042		12.1007
	92.5	25.4342	13.452		12.1007
	95	25.7463	13.4974		12.1007

[truncated: 24 more sheets: 1 03, 1 04, 1 05, 2 01, 2 02, 2 03, 3 01, 3 02, 3 03, 3 04, 4 01, 4 02, 4 03, 4 04, 4 05, 5 01, 5 02, 5 03, 5 04, 5 05 …]
